# Supplementary material for: Development of a Survival Prognostic Model for Non-small Cell Lung Cancer
Source: Front Oncol. 2020 Mar 20;10:362. doi: 10.3389/fonc.2020.00362 (PMC7098984; doi:10.3389/fonc.2020.00362)
Supplement: Supplementary file 1 [file Table_1.XLSX]

## Sheet: Suppl.Table 1
Supplementary Table 1. Calculation of prognostic index for non-small cell lung cancer (PInscl)
PInscl	Age (year)	TNM stage	Lung lobectomy	Chemotherapy	Hemoglobin
0	<65	I-II	Yes	Yes	NPHb
1	≥65	I-II	Yes	Yes	NPHb
1	<65	III	Yes	Yes	NPHb
1	<65	I-II	No	Yes	NPHb
1	<65	I-II	Yes	No	NPHb
1	<65	I-II	Yes	Yes	LPHb
2	≥65	III	Yes	Yes	NPHb
2	≥65	I-II	No	Yes	NPHb
2	≥65	I-II	Yes	No	NPHb
2	≥65	I-II	Yes	Yes	LPHb
2	<65	III	No	Yes	NPHb
2	<65	III	Yes	No	NPHb
2	<65	III	Yes	Yes	LPHb
2	<65	I-II	No	No	NPHb
2	<65	I-II	No	Yes	LPHb
2	<65	I-II	Yes	No	LPHb
2	<65	III	Yes	Yes	NPHb
3	≥65	IV	Yes	Yes	NPHb
3	≥65	III	No	Yes	NPHb
3	≥65	III	Yes	No	NPHb
3	≥65	III	Yes	Yes	LPHb
3	≥65	I-II	No	No	NPHb
3	≥65	I-II	No	Yes	LPHb
3	≥65	I-II	Yes	No	LPHb
3	<65	IV	No	Yes	NPHb
3	<65	IV	Yes	No	NPHb
3	<65	IV	Yes	Yes	LPHb
3	<65	III	No	No	NPHb
3	<65	III	No	Yes	LPHb
3	<65	III	Yes	No	LPHb
3	<65	I-II	No	No	LPHb
4	≥65	IV	No	Yes	NPHb
4	≥65	IV	Yes	No	NPHb
4	≥65	IV	Yes	Yes	LPHb
4	≥65	III	No	No	NPHb
4	≥65	III	No	Yes	LPHb
4	≥65	III	Yes	No	LPHb
4	≥65	I-II	No	No	LPHb
4	<65	III	No	No	LPHb
5	≥65	IV	No	No	NPHb
5	≥65	IV	No	Yes	LPHb
5	<65	IV	No	No	LPHb
6	≥65	IV	No	No	LPHb
TNM, tumor-node-metastasis; NPHb, normal pretreatment hemoglobin (men, 120-160 g/l; women, 110-150 g/l); LPHb, low pretreatment hemoglobin (men, <120 g/l; women, ≤110 g/l).
